# Supplementary material for: Umbilical cord blood bilirubins, gestational age, and maternal race predict neonatal hyperbilirubinemia
Source: PLoS One. 2018 Jun 1;13(6):e0197888. doi: 10.1371/journal.pone.0197888 (PMC5983417; doi:10.1371/journal.pone.0197888)
Supplement: S1 File — (XLSX) [file pone.0197888.s001.xlsx]

## Sheet: 2065CUBProspective_DATA_LABELS_
Subject #	Maternal Asian Race (Yes/No)	Gestational Age (weeks)	Direct Antigen Titer Performed (Yes/No)	Direct Antigen Titer Status	Total Cord Blood Bilirubin	Phototherapy (Yes/No)	Total Serum Bilirubin ≥ 95th percentile (Yes/No)	Total Serum Bilirubin ≥ 75th percentile (Yes/No)
1	No	39.14	Yes	Positive	2.3	Yes	Yes	Yes
2	No	36.71	Yes	Negative	1.7	No	No	No
3	Yes	39	Yes	Negative	1.4	No	No	No
4	No	40.71	No		2.1	No	No	Yes
5	Yes	39.86	No		2.3	No	No	No
6	No	38.14	No		1.4	No	No	No
7	No	36.43	Yes	Positive	2.3	Yes	Yes	Yes
8	No	42	No		1.7	No	No	No
9	No	40.14	Yes	Negative	1.6	No	No	No
10	No	40	No		2	No	No	Yes
11	No	39.14	Yes	Negative	2	No	No	Yes
12	No	40.14	No		1.5	No	No	No
13	No	40.86	Yes	Negative	1.8	No	No	No
14	No	39.29	Yes	Positive	1.7	No	No	No
15	No	39.29	No		5.1	Yes	Yes	Yes
16	No	40.57	No		2	No	No	Yes
17	No	39.57	No		1.5	No	No	No
18	Yes	40.86	No		1.7	No	No	Yes
19	No	39.1	No		2	No	No	No
20	No	41	No		1.4	No	No	No
21	No	36.4	No		1.6	No	No	Yes
22	No	41	No		2.2	No	No	Yes
23	No	40	Yes	Negative	1.2	No	No	No
24	No	41.1	Yes	Negative	2.2	Yes	No	Yes
25	No	39.86	No		1.4	No	No	No
26	Yes	39.57	Yes	Positive	2.7	Yes	Yes	Yes
27	No	36.7	Yes	Positive	1.4	No	No	No
28	No	41.6	No		2.2	No	No	No
29	No	37	No		1.8	No	No	No
30	No	40.4	No		2.2	No	No	No
31	No	41.3	No		2.2	No	No	Yes
32	No	40.43	Yes	Negative	2.9	No	No	Yes
33	No	41.71	Yes	Negative	1.8	No	No	No
34	No	37.29	No		1.8	No	No	No
35	No	39.57	No		2.1	No	No	No
36	No	38.57	Yes	Negative	1.7	No	No	No
37	No	40.86	No		1.7	No	No	No
38	No	42	No		1.3	No	No	No
39	Yes	39.86	No		1.2	No	No	No
40	No	40	No		1.9	No	No	No
41	No	39.71	Yes	Negative	1.4	No	No	No
42	Yes	40.7	No		1.4	No	No	No
43	Yes	39	No		2.1	No	No	No
44	Yes	40	Yes	Positive	1.5	No	No	No
45	No	39	No		1.8	No	No	No
46	No	38.9	No		1.3	No	No	No
47	No	38	Yes	Negative	2.2	No	No	Yes
48	No	38	Yes	Negative	2.2	No	No	No
49	No	39.43	No		1.6	No	No	No
50	Yes	39.7	Yes	Negative	1.4	No	No	No
51	No	36.7	No		1.6	No	No	No
52	No	38.14	No		1	No	No	No
53	No	41.14	No		1.4	No	No	No
54	No	40	No		2	No	No	No
55	No	39.9	Yes	Positive	2.3	No	No	No
56	Yes	40.9	No		3.1	Yes	Yes	Yes
57	No	40.1	No		2	No	No	No
58	No	40.1	Yes	Negative	1	No	No	No
59	No	38.4	No		0.8	No	No	No
60	No	40.7	Yes	Negative	2.4	No	No	Yes
61	No	40	Yes	Negative	1.5	No	No	No
62	No	38.9	Yes	Negative	1.8	No	No	No
63	No	40.6	Yes	Negative	1.4	No	No	No
64	No	40.9	Yes	Positive	3.9	Yes	Yes	Yes
65	No	41	Yes	Negative	1.5	No	No	No
66	No	42.3	Yes	Negative	1.2	No	No	No
67	No	39.1	Yes	Positive	1.5	No	No	No
68	No	40.6	Yes	Negative	1.6	No	No	No
69	Yes	38.9	Yes	Positive	1.5	No	No	No
70	No	41	Yes	Negative	1.7	No	No	No
71	No	41.7	Yes	Positive	3.7	Yes	Yes	Yes
72	No	38.9	No		1.5	No	No	No
73	No	38.3	No		1.7	No	No	No
74	No	39.9	No		1.1	No	No	No
75	No	37.3	Yes	Negative	1.7	Yes	Yes	Yes
76	No	40.4	No		1.2	No	No	No
77	No	40.4	No		2.3	No	No	No
78	Yes	41	Yes	Negative	2	Yes	No	Yes
79	Yes	39.7	Yes	Negative	2.2	No	No	No
80	No	40.1	No		1.9	No	No	No
81	No	38.9	No		1.7	No	No	No
82	No	39.7	No		1.7	No	No	No
83	No	41	Yes	Negative	1.9	No	No	No
84	No	40.6	Yes	Negative	1.2	No	No	No
85	No	38.4	Yes	Negative	1.5	No	No	No
86	No	39.6	No		1.5	No	No	No
87	No	38.1	Yes	Negative	1.9	Yes	Yes	Yes
88	No	39.6	No		1.6	No	No	No
89	No	37.6	No		1.7	No	No	No
90	No	37.7	Yes	Positive	2.4	Yes	No	Yes
91	No	38.7	No		1.6	No	No	No
92	No	38.7	Yes	Negative	1.7	No	No	No
93	No	39	No		1.7	No	No	No
94	No	39.1	No		1.5	No	No	No
95	No	39.7	No		1.6	No	No	No
96	No	38.7	No		1.4	No	No	No
97	No	37.3	No		1.7	No	No	No
98	No	40	Yes	Negative	1.4	No	No	No
99	No	41	No		1.2	No	No	No
100	No	37.9	No		1.1	No	No	No
101	Yes	40.1	No		1.6	No	No	No
102	No	39.9	Yes	Negative	1.9	No	No	No
103	No	40.6	Yes	Negative	2.4	No	No	Yes
104	No	40.1	Yes	Negative	1.3	No	No	No
105	No	37	No			No	No	No
106	No	39.9	Yes	Negative	1.5	No	No	No
107	Yes	39.6	Yes	Negative	2	No	No	No
108	No	39.4	No		1.6	No	No	No
109	No	39.7	Yes	Negative	1.5	No	No	No
110	Yes	39.9	No		1.7	No	No	No
111	No	38	No		2	No	No	No
112	No	41	No		1.9	No	No	No
113	No	38.9	No		1.5	No	No	No
114	No	37	Yes	Positive	1.5	Yes	No	No
115	No	40.4	Yes	Negative	1.1	No	No	No
116	No	39	Yes	Positive	1.5	No	No	No
117	No	39.4	Yes	Positive	1.7	No	No	No
118	No	37	No		1.3	No	No	No
119	No	41	No		1.5	No	No	No
120	No	41.3	Yes	Negative	1.9	No	No	No
121	No	39.7	No		0.9	No	No	No
122	Yes	38.3	Yes	Negative	1.7	No	No	Yes
123	No	39.1	Yes	Positive	1.8	No	No	No
124	No	39.1	Yes	Negative	1.6	No	No	No
125	No	41	No		1.7	No	No	No
126	No	41.3	No		1.8	Yes	No	Yes
127	No	38.9	Yes	Negative	2	No	No	Yes
128	No	37.2	Yes	Positive	2.4	Yes	No	Yes
129	No	40.4	Yes	Positive	1.5	No	No	No
130	No	40	No		1.4	No	No	No
131	No	38	No		1.8	No	No	No
132	No	40	No		1.3	No	No	No
133	Yes	40.7	No		1.6	No	No	No
134	No	41.9	No		1.5	No	No	No
135	Yes	39.9	Yes	Positive	2.5	No	No	Yes
136	No	40.1	No		1.7	No	No	No
137	No	40.4	No		1.3	No	No	No
138	No	40.1	No		1	No	No	No
139	Yes	38.4	No		1.3	No	No	No
140	No	41.1	Yes	Positive	2.6	Yes	No	Yes
141	No	36.7	No		1.5	No	No	No
142	Yes	38.6	Yes	Positive	2.1	No	No	No
143	No	39.3	Yes	Negative	1.9	No	No	No
144	No	39.9	No		1.6	No	No	Yes
145	No	39.4	Yes	Negative	1.6	No	No	No
146	No	41.6	Yes	Negative	2.1	No	No	No
147	No	40.1	No		1.5	No	No	No
148	No	36.9	No		1.7	No	No	No
149	No	40.1	No		1.6	No	No	No
150	No	39.7	Yes	Positive	1.6	No	No	No
151	No	39.3	No		1.5	No	No	No
152	No	39	Yes	Positive	1.4	No	No	No
153	No	38.3	Yes	Negative	1.5	No	No	No
154	No	39.9	Yes	Negative	1.9	No	No	No
155	Yes	40.7	Yes	Positive	2.2	No	No	Yes
156	Yes	40.4	No		2	No	No	Yes
157	No	39.3	Yes	Positive	2.1	No	No	No
158	No	39	Yes	Negative	1.7	No	No	No
159	No	39.6	No		1.4	No	No	No
160	No	40.3	Yes	Negative	2.2	No	No	No
161	No	40.3	No		1.9	No	No	No
162	Yes	38.7	No		1.5	No	No	No
163	No	39	No		1.6	No	No	No
164	No	38.9	Yes	Positive	1.3	No	No	No
165	No	39.9	Yes	Negative	1.2	No	No	No
166	No	37.4	No		1.4	No	No	No
167	No	36.7	Yes	Positive	0.8	No	No	Yes
168	No	37.7	No		2	No	No	Yes
169	No	38.1	No		1.6	No	No	No
170	No	40.4	Yes	Negative	1.9	No	No	No
171	No	40.7	Yes	Positive	1.5	No	No	No
172	No	39.1	No		1.3	No	No	No
173	Yes	38.4	Yes	Positive	1.7	Yes	Yes	Yes
174	No	37.7	No		1.6	No	No	No
175	No	39	No		1.7	No	No	No
176	No	39	Yes	Negative	1.7	No	No	No
177	No	38	No		1.6	No	No	No
178	No	40	No		1.7	No	No	No
179	No	39.1	No		1.8	No	No	No
180	No	40.6	No		0.8	No	No	No
181	No	39.6	Yes	Negative	1.4	No	No	No
182	No	35.6	Yes	Negative	1.7	No	No	No
183	No	40.7	No		2.4	No	No	Yes
184	No	39.4	Yes	Negative	1.6	No	No	No
185	No	39	No		1.8	No	No	No
186	No	37.9	No		2.3	No	No	No
187	No	41	Yes	Negative	1.6	No	No	No
188	No	39.7	Yes	Negative	1.6	No	No	No
189	No	39.7	Yes	Negative	2.3	No	No	Yes
190	No	39.4	Yes	Negative	1.5	No	No	No
191	No	41.1	Yes	Negative	1.4	No	No	No
192	Yes	39.4	No		2.4	No	No	No
193	Yes	40.4	No		3.2	Yes	No	Yes
194	Yes	38.6	No		1.6	No	No	No
195	No	41.4	No		1	No	No	No
196	No	40.1	Yes	Negative	1.6	No	No	No
197	No	39.7	No		1.6	No	No	No
198	No	40	No		1.9	No	No	No
199	No	39.9	No		1.5	No	No	No
200	No	39.9	Yes	Negative	1.9	No	No	No
201	No	37.7	No		2.4	No	No	No
202	No	39	No		2.3	No	No	Yes
203	No	40.3	Yes	Positive	1.7	No	No	No
204	No	38	No		1.9	No	No	No
205	No	41.1	Yes	Positive	2.8	Yes	No	Yes
206	No	37.9	Yes	Positive	2.3	No	No	No
207	No	40	Yes	Negative	1.5	No	No	No
208	No	40.3	Yes	Negative	2.1	No	No	Yes
209	No	40.3	No		1.1	No	No	No
210	No	39.6	No		0.8	No	No	No
211	No	39	No		1.5	No	No	No
212	No	39.1	Yes	Positive	1.5	Yes	Yes	Yes
213	No	40.7	No		1.8	No	No	No
214	No	37.1	Yes	Negative	1.8	No	No	No
215	No	40	No		1.4	No	No	Yes
216	Yes	37.6	Yes	Positive	1.8	No	No	No
217	Yes	41.1	No		1.6	No	No	Yes
218	No	39.9	No		2	No	No	No
219	No	41.3	Yes	Negative	1.3	No	No	No
220	No	38.1	No		2	No	No	No
221	No	38.7	Yes	Positive	2	No	No	No
222	No	41	No		1.4	No	No	No
223	No	38.1	No		1.8	No	No	No
224	Yes	38.1	No		1.6	No	No	No
225	No	39.4	No		2.3	No	No	Yes
226	No	39.4	No		2.2	No	No	No
227	No	38	Yes	Negative	1.3	No	No	No
228	No	39.4	No		1.6	No	No	No
229	Yes	40.6	No		2.1	No	No	Yes
230	No	39.4	No		2.3	No	No	No
231	No	41.6	No		2.2	No	No	Yes
232	No	40	No		1.7	No	No	No
233	No	36.6	Yes	Positive	1.5	Yes	No	No
234	Yes	40.1	No		1.8	No	No	No
235	No	41.1	No		1.5	No	No	Yes
236	No	39.6	Yes	Positive	1.2	No	No	No
237	No	38.1	No		1.6	No	No	No
238	No	40.3	Yes	Negative	1.3	No	No	No
239	No	39.3	No		2	No	No	Yes
240	No	39	No		1.2	No	No	No
241	No	37.7	Yes	Positive	1.4	No	No	No
242	No	41.9	No		1.1	No	No	No
243	No	40.1	Yes	Negative	1.4	No	No	No
244	No	40.6	No		1.4	No	No	No
245	No	39.3	No		1.9	No	No	No
246	No	39.3	No		1.6	No	No	No
247	No	37.6	No		1.2	No	No	No
248	No	41.1	No		1.4	No	No	No
249	No	39.1	No		2	No	No	No
250	No	40.1	No		1.4	No	No	No
251	No	40.3	No		1.9	No	No	No
252	No	40.1	No		1.3	No	No	No
253	No	39.4	Yes	Negative	1.9	No	No	No
254	Yes	39	No		2	No	No	No
255	No	40	No		1.6	No	No	No
256	No	40.3	No		1.9	No	No	Yes
257	No	39.1	No		1	No	No	No
258	No	36.4	No		1.6	No	No	No
259	Yes	38.6	Yes	Negative	2.6	Yes	No	Yes
260	No	36	Yes	Positive	2.6	Yes	Yes	Yes
261	No	40	Yes	Negative	1.8	No	No	No
262	No	39.1	No		1.7	No	No	No
263	No	39.3	No		2.2	No	No	No
264	Yes	40.1	Yes	Negative	2.1	No	No	No
265	Yes	39.7	Yes	Negative	1.5	No	No	No
266	No	39.1	No		1.4	No	No	No
267	No	39	No		1.2	No	No	No
268	No	40.4	No		2.2	No	No	Yes
269	No	39.3	Yes	Negative	2	Yes	Yes	Yes
270	No	39	No		1.4	No	No	No
271	No	41.1	No		1.6	No	No	No
272	No	41	Yes	Negative	1.6	No	No	No
273	No	38.9	Yes	Negative	1.7	No	No	No
274	No	39.7	No		1.4	No	No	No
275	No	40.3	No		1.8	No	No	No
276	No	39.4	No		1.6	No	No	No
277	No	36.7	No		1.7	No	No	No
278	Yes	38.6	No		1.6	No	No	No
279	Yes	38.6	No		1	No	No	No
280	No	41.3	No		2.5	No	No	Yes
281	Yes	40.7	No		1.3	No	No	No
282	No	39.7	Yes	Positive	3.7	Yes	Yes	Yes
283	Yes	40.3	No		1.3	No	No	No
284	No	38.9	No		1.5	No	No	No
285	Yes	39.1	Yes	Negative	1.9	No	No	No
286	No	40	No		1.4	No	No	No
287	Yes	39.1	Yes	Negative	1.6	No	No	No
288	No	41.1	Yes	Positive	2.5	Yes	Yes	Yes
289	No	38.3	Yes	Negative	1.2	No	No	No
290	No	39.1	No		1.4	No	No	No
291	No	40.4	No		1.2	No	No	No
292	Yes	40	No		2.2	No	No	Yes
293	Yes	40.1	Yes	Negative	1.4	No	No	No
294	No	39.1	Yes	Negative	2	No	No	No
295	No	38.4	Yes	Negative	1.6	No	No	No
296	Yes	40.3	No		2.1	No	No	No
297	No	37.7	Yes	Negative	1.5	No	No	No
298	No	37.1	Yes	Negative	1.4	No	No	No
299	No	39	Yes	Positive	1.5	No	No	No
300	No	38.7	Yes	Negative	2.2	No	No	No
301	Yes	40.3	Yes	Negative	2.2	Yes	Yes	Yes
302	No	39.3	No		1.1	No	No	No
303	No	39.3	No		2	No	No	Yes
304	No	41.4	Yes	Positive	1.9	No	No	No
305	No	40.6	Yes	Negative	1.2	No	No	No
306	No	39.4	Yes	Negative	1.7	No	No	No
307	No	38	Yes	Positive	1.9	Yes	No	Yes
308	No	39.6	No		1.4	No	No	No
309	No	39.6	No		2.1	No	No	No
310	No	39.7	Yes	Negative	1.2	No	No	No
311	No	39.1	No		1.2	No	No	No
312	Yes	41	No		1.9	No	No	No
313	Yes	40	No		2	No	No	Yes
314	No	36.9	No		0.8	No	No	No
315	Yes	39.4	Yes	Positive	1.7	No	No	Yes
316	No	39.7	No		1.9	No	No	No
317	No	40	No		1.5	No	No	No
318	No	39.1	No		1.6	No	No	No
319	No	39	No		2.1	No	No	No
320	No	38.4	No		1.5	No	No	No
321	No	38.7	No		1.4	No	No	No
322	No	38.9	No		2	Yes	Yes	Yes
323	No	38.7	No		2.3	Yes	Yes	Yes
324	No	39.6	Yes	Negative	1.3	No	No	No
325	Yes	38.9	No		1	No	No	No
326	Yes	38.9	No		1.2	No	No	No
327	No	39.3	No		1.1	No	No	No
328	No	38.9	No		1.5	No	No	No
329	Yes	39	No		1.4	No	No	No
330	No	41	No		1.5	No	No	No
331	No	40.1	No		1.7	No	No	No
332	No	39.9	Yes	Negative	1.3	No	No	No
333	No	39.7	Yes	Negative	2.3	Yes	Yes	Yes
334	No	41.3	No		1.5	No	No	No
335	No	38.9	Yes	Negative	1.6	No	No	No
336	No	38.4	No		1.8	No	No	No
337	Yes	39.1	No		1.5	No	No	No
338	No	37	No		1.9	No	No	No
339	No	40.7	No		1.4	No	No	No
340	No	40.1	No		1.5	No	No	No
341	Yes	40.7	Yes	Negative	2	Yes	Yes	Yes
342	No	39.1	Yes	Negative	1.7	No	No	No
343	No	38.4	No		1.7	No	No	No
344	No	41	No		2	No	No	No
345	No	37.6	Yes	Positive	2	No	No	Yes
346	No	40.7	No		1.8	No	No	Yes
347	Yes	39	Yes	Negative	2	No	No	No
348	Yes	39.6	Yes	Negative	1.6	Yes	Yes	Yes
349	Yes	39.3	Yes	Negative	1.5	No	No	No
350	No	37.3	Yes	Negative	2.1	Yes	No	Yes
351	Yes	39.7	No		1.1	No	No	No
352	No	41.4	No		1.9	No	No	No
353	No	39.1	Yes	Negative	2.3	No	No	No
354	Yes	41.3	Yes	Negative	1.9	Yes	Yes	Yes
355	No	40	No		2.2	No	No	No
356	Yes	39.6	Yes	Negative	2	No	No	No
357	No	39.1	No		1.5	No	No	No
358	Yes	39.9	No		2	No	No	No
359	No	37.3	No		1.3	No	No	No
360	No	38.1	No		1.1	No	No	No
361	Yes	39.1	No		1.2	No	No	No
362	No	40	No		1.3	No	No	No
363	Yes	40.3	No		2	No	No	Yes
364	No	41.1	Yes	Negative	0.6	No	No	No
365	No	40.1	No		1.6	No	No	No
366	No	40.6	Yes	Negative	1.9	No	No	Yes
367	No	39.9	Yes	Negative	1.3	No	No	No
368	No	40.4	No		1.3	No	No	No
369	No	39.4	Yes	Negative	1.2	No	No	No
370	No	39.3	No		1.3	No	No	No
371	Yes	39.1	Yes	Negative	1.9	Yes	Yes	Yes
372	No	40.1	No		1.5	No	No	No
373	No	39.9	No		1.6	No	No	No
374	No	41.1	No		1.1	No	No	No
375	No	41	Yes	Negative	2.2	No	No	No
376	No	39.3	Yes	Negative	1.9	Yes	No	Yes
377	No	39.7	No		1.7	No	No	No
378	No	39	No		1.5	No	No	No
379	No	39.4	Yes	Negative	1.2	No	No	No
380	No	36.3	No		2.4	Yes	No	Yes
381	No	39.6	No		1.1	No	No	No
382	No	39.1	No		1.5	No	No	No
383	No	39.9	No		1.1	No	No	No
384	No	41	No		1	No	No	No
385	No	42	No		0.8	No	No	No
386	No	40.4	No		1.8	No	No	No
387	Yes	39	No		1.7	Yes	No	Yes
388	No	39	No		1.5	No	No	No
389	No	39	No		1.8	No	No	No
390	Yes	39.7	No		1.6	No	No	No
391	No	39.4	No		1.5	No	No	No
392	No	39.6	No		1.1	No	No	No
393	No	39.7	No		1.3	No	No	No
394	No	39.9	No		1	No	No	No
395	No	40.4	No		2.1	No	No	No
396	No	39.4	No		0.2	No	No	No
397	No	39.9	Yes	Negative	1.4	No	No	No
398	No	38	Yes	Negative	1.6	No	No	Yes
399	No	40.1	No		1.3	No	No	No
400	No	39.1	No		2.1	Yes	Yes	Yes
401	No	38.7	Yes	Negative	1.6	No	No	No
402	No	39.7	No		1.8	No	No	No
403	No	40.3	Yes	Negative	1.3	No	No	No
404	No	39	No		1.6	No	No	No
405	No	39	No		1.7	No	No	No
406	Yes	39.9	Yes	Positive	1.7	No	No	No
407	Yes	38.6	Yes	Negative	1.1	No	No	No
408	Yes	40	No		1.8	No	No	No
409	No	40.9	No		2.1	No	No	No
410	Yes	39.3	No		1.7	No	No	No
411	Yes	38.7	No		1.7	Yes	Yes	Yes
412	Yes	38.3	No		1.5	No	No	No
413	No	40	No		1.3	No	No	No
414	No	40.7	No		1.2	No	No	No
415	No	40.3	No		1.8	No	No	No
416	No	40	No		2.7	Yes	No	Yes
417	No	41.6	No		1.8	No	No	No
418	Yes	39	No		1.9	No	No	No
419	No	40.4	No		1.5	No	No	No
420	No	39.1	No		1.7	No	No	No
421	Yes	39.3	No		1.5	No	No	No
422	No	40	Yes	Positive	2	No	No	No
423	No	38.4	No		1.6	No	No	No
424	No	38.4	No		1.4	No	No	No
425	No	40.4	Yes	Negative	2.1	No	No	Yes
426	No	37	No		1	No	No	No
427	No	41.1	No		1.8	No	No	No
428	No	38.9	No		1.4	No	No	No
429	No	40	Yes	Negative	1.8	No	No	No
430	No	42	No		1.6	No	No	No
431	No	41.3	No		1.7	No	No	No
432	No	38	No		1.4	No	No	No
433	No	38	No		1.3	No	No	No
434	Yes	38.6	Yes	Negative	1.3	No	No	No
435	No	40	Yes	Negative	1	No	No	No
436	No	37.9	Yes	Negative	2.1	Yes	No	Yes
437	No	39	No		1.9	No	No	No
438	No	39.3	No		2.5	Yes	No	Yes
439	No	42.1	Yes	Negative	1.4	No	No	No
440	No	41.1	Yes	Negative	2.3	No	No	Yes
441	No	39	No		1.5	No	No	Yes
442	No	39.1	No		1.7	No	No	No
443	No	37.1	No		1.3	No	No	No
444	Yes	41.1	No		1.8	No	No	No
445	No	39.4	No		1.7	No	No	No
446	Yes	39.1	Yes	Negative	1.8	No	No	No
447	No	39	No		1.4	No	No	No
448	No	39	No		1.3	No	No	No
449	No	40.3	No		1.5	No	No	No
450	Yes	39.7	Yes	Negative	2.3	No	No	Yes
451	No	41	Yes	Negative	1.8	No	No	No
452	No	40.9	Yes	Negative	1.4	No	No	No
453	No	39.9	Yes	Negative	2	No	No	Yes
454	No	38.4	No		1.6	No	No	Yes
455	No	39	No		1.3	No	No	No
456	No	40	No		1.4	No	No	Yes
457	Yes	38	No		1.6	No	No	No
458	No	38.7	No		1.5	No	No	No
459	No	40	No		1.7	No	No	No
460	No	39.7	No		1.6	No	No	No
461	No	39	No		0.9	No	No	No
462	No	40.1	No		1.7	No	No	No
463	Yes	39.7	No		1.3	Yes	Yes	Yes
464	No	40.3	No		1.6	No	No	No
465	No	40	Yes	Negative	1.8	No	No	No
466	No	39.1	No		2.1	No	No	No
467	No	40.7	No		2.9	No	No	No
468	Yes	38.4	Yes	Negative	1.1	No	No	No
469	No	37	No		1.3	No	No	Yes
470	No	38.7	No		2.4	Yes	Yes	Yes
471	No	40	No		2.4	No	No	Yes
472	No	38	Yes	Negative	1.6	No	No	No
473	No	38	Yes	Negative	1.6	No	No	No
474	No	38.9	Yes	Negative	1.6	No	No	No
475	No	37.3	No		1.3	No	No	No
476	No	37.3	No		1.3	No	No	No
477	No	40.1	No		1	No	No	No
478	No	39	No		1.9	No	No	No
479	No	39	Yes	Negative	1.5	No	No	No
480	No	39.1	No		1.8	No	No	No
481	No	39	Yes	Negative	1.8	No	No	No
482	No	40.4	Yes	Negative	1.7	No	No	No
483	No	38.4	Yes	Positive	1.9	No	No	No
484	No	39.3	No		2	Yes	No	Yes
485	No	39.3	No		1.5	No	No	No
486	No	40.4	No		1.8	No	No	No
487	No	38.9	No		1.4	No	No	No
488	No	41.7	Yes	Negative	3	Yes	No	Yes
489	No	38.9	No		1.1	No	No	No
490	No	40.7	No		2.9	No	No	No
491	No	38.6	No		1.4	No	No	No
492	No	39.7	No		2.1	No	No	No
493	No	38.6	Yes	Positive	1.6	No	No	No
494	No	38.4	No		1.2	No	No	No
495	No	39.6	No		1.7	No	No	No
496	No	38.9	No		1.3	No	No	No
497	No	38.3	Yes	Positive	2	Yes	Yes	Yes
498	No	41.4	No		1.8	No	No	No
499	No	39.9	No		1.5	No	No	No
